# Supplementary material for: The Impact of Parenting Avoidance (IPA): Scale Development and Psychometric Evaluation Among Parents of Transgender Youth
Source: Behav Sci (Basel). 2025 May 3;15(5):625. doi: 10.3390/bs15050625 (PMC12109312; doi:10.3390/bs15050625)
Supplement: Supplementary file 1 [file behavsci-15-00625-s001.zip]

Archive with 1 entries (1 files):
- behavsci-3534857-supplementary.pdf
